# Supplementary material for: Developmental Profile of Sleep and Its Potential Impact on Daytime Functioning from Childhood to Adulthood in Sickle Cell Anaemia
Source: Brain Sci. 2020 Dec 14;10(12):981. doi: 10.3390/brainsci10120981 (PMC7764980; doi:10.3390/brainsci10120981)
Supplement: Supplementary file 1 [file brainsci-10-00981-s001.zip]

Archive with 26 entries (23 files):
- Supplementary_Materials/
- Supplementary_Materials/.DS_Store
- __MACOSX/
- __MACOSX/Supplementary_Materials/
- __MACOSX/Supplementary_Materials/._.DS_Store
- Supplementary_Materials/ALL.docx
- __MACOSX/Supplementary_Materials/._ALL.docx
- Supplementary_Materials/S1.pdf
- __MACOSX/Supplementary_Materials/._S1.pdf
- Supplementary_Materials/S2.docx
- __MACOSX/Supplementary_Materials/._S2.docx
- Supplementary_Materials/S3.docx
- __MACOSX/Supplementary_Materials/._S3.docx
- Supplementary_Materials/S4.docx
- __MACOSX/Supplementary_Materials/._S4.docx
- Supplementary_Materials/S5.docx
- __MACOSX/Supplementary_Materials/._S5.docx
- Supplementary_Materials/~$S2.docx
- __MACOSX/Supplementary_Materials/._~$S2.docx
- Supplementary_Materials/~$S3.docx
- __MACOSX/Supplementary_Materials/._~$S3.docx
- Supplementary_Materials/~$S4.docx
- __MACOSX/Supplementary_Materials/._~$S4.docx
- Supplementary_Materials/~$S5.docx
- __MACOSX/Supplementary_Materials/._~$S5.docx
- __MACOSX/._Supplementary_Materials
